# Supplementary material for: Trends in self-reported current diabetes care use, socioeconomic inequalities, and associated factors in Japan: evidence from the Comprehensive Survey of Living Conditions (1986–2022)
Source: BMJ Open Diabetes Res Care. 2026 Jul 15;14(4):e006042. doi: 10.1136/bmjdrc-2026-006042 (PMC13374473; doi:10.1136/bmjdrc-2026-006042)
Supplement: online supplemental file 1 [file bmjdrc-14-4-s001.xlsx]

## Sheet: eTable 1
eTable 1. Number of survey participants by occupational class and educational levels, the Comprehensive Survey of Living Conditions, 1986–2022*
	Survey year	1986		1989		1992		1995		1998		2001		2004		2007		2010		2013		2016		2019		2022
		n	%	n	%	n	%	n	%	n	%	n	%	n	%	n	%	n	%	n	%	n	%	n	%	n	%
Men
All population (aged 25-64 years)		206534		209068		202367		192176		185348		178914		151393		152565		147846		146310		131555		121613		101954
Occupational class (EGP scheme, aged 25-64 years)
	Upper non-manual workers (I+II)	26419	12.7916	33254	15.9058	39214	19.3777	39129	20.361	43590	23.5179	40630	22.7092	35196	23.2481	46760	30.6492	41219	27.8797	41682	28.4888	38360	29.1589	37160	30.5559	30517	29.9321
	Lower non-manual workers (III)	50985	24.686	48041	22.9786	44394	21.9374	42914	22.3306	39627	21.3798	39596	22.1313	30009	19.8219	29922	19.6126	29575	20.0039	30480	20.8325	27346	20.7867	24705	20.3144	20414	20.0228
	Manual workers (V+VI+VIIa)	59409	28.7648	60626	28.9982	56584	27.9611	51145	26.6136	45627	24.6169	42458	23.731	32630	21.5532	26764	17.5427	28799	19.4791	28760	19.6569	27340	20.7822	26400	21.7082	22635	22.2012
	Farmers (IVc+VIIb)	19387	9.38683	16062	7.68267	12340	6.09783	9508	4.94755	7956	4.29247	6967	3.89405	4712	3.11243	4326	2.83551	4800	3.24662	4363	2.98202	3797	2.88625	3260	2.68063	2612	2.56194
	Self-employed (IVa+b)	29460	14.264	28169	13.4736	27076	13.3797	24722	12.8642	22208	11.9818	21283	11.8957	16754	11.0666	16260	10.6578	14159	9.57686	11582	7.91607	9775	7.43035	8232	6.76901	6471	6.34698
	Other occupations not classified as EGP scheme (e.g., security workers)	3296	1.59586	2796	1.33736	2658	1.31346	2897	1.50747	3618	1.952	3527	1.97134	3303	2.18174	2968	1.9454	2525	1.70786	2652	1.81259	2339	1.77796	2163	1.77859	1884	1.84789
	Unknown	1491	0.721915	2843	1.35984	2022	0.999175	2180	1.13438	2971	1.60293	3130	1.74944	2828	1.86799	3582	2.34785	3899	2.6372	3765	2.5733	3825	2.90753	4025	3.30968	3702	3.63105
	Non-employee	16087	7.78903	17277	8.26382	18079	8.93377	19681	10.2411	19751	10.6562	21323	11.918	25961	17.1481	21983	14.4089	22870	15.4688	23026	15.7378	18773	14.2701	15668	12.8835	13719	13.4561
Educational level (aged 25-64 years)
	Low (ISCED: 1, 2)	N/A		N/A		N/A		N/A		N/A		N/A		N/A		N/A		13145	8.89101	10963	7.49299	7428	5.64631	5851	4.81116	4538	4.45103
	Middle (ISCED: 3, 4)																	74679	50.5113	72759	49.7293	62475	47.4896	56720	46.6398	46930	46.0306
	High (ISCED: 5-8)																	46108	31.1865	47785	32.6601	44474	33.8064	42525	34.9675	37086	36.3752
	Unknown																	13914	9.41114	14803	10.1176	17178	13.0577	16517	13.5816	13400	13.1432
Educational level (aged 65-94 years)
	Low (ISCED: 1, 2)	N/A		N/A		N/A		N/A		N/A		N/A		N/A		N/A		21099	35.5346	20216	31.0514	17826	25.4417	14971	21.2798	12167	17.9597
	Middle (ISCED: 3, 4)																	22452	37.8133	25679	39.4424	27960	39.9052	28888	41.0615	27174	40.1116
	High (ISCED: 5-8)																	7916	13.332	9756	14.985	11533	16.4602	13183	18.7384	14541	21.464
	Unknown																	7909	13.3202	9454	14.5212	12747	18.1928	13311	18.9203	13864	20.4647
Women
All population (aged 25-64 years)		218975		218566		212411		201141		193588		185901		158703		159994		154729		153604		137176		126572		105474
Occupational class (EGP scheme, aged 25-64 years)
	Upper non-manual workers (I+II)	12227	5.58374	14835	6.78742	16547	7.79009	17689	8.79433	18407	9.50834	19596	10.5411	14613	9.20777	19052	11.9079	23034	14.8867	24544	15.9788	23690	17.2698	24180	19.1038	21348	20.2401
	Lower non-manual workers (III)	48132	21.9806	50246	22.9889	53411	25.1451	51503	25.6054	53454	27.6122	54939	29.5528	33008	20.7986	37471	23.4203	52106	33.6757	53818	35.0368	50509	36.8206	47831	37.7896	40227	38.1393
	Manual workers (V+VI+VIIa)	28037	12.8037	29809	13.6384	27384	12.892	22484	11.1782	19851	10.2543	17804	9.57714	9207	5.8014	8888	5.55521	11328	7.32119	10513	6.84422	10060	7.33364	9703	7.66599	8103	7.68246
	Farmers (IVc+VIIb)	15309	6.99121	11914	5.45099	9233	4.34676	6669	3.31558	6164	3.18408	5229	2.81279	1983	1.2495	1789	1.11817	3050	1.97119	2529	1.64644	2182	1.59066	1850	1.46162	1434	1.35958
	Self-employed (IVa+b)	7003	3.19808	6229	2.84994	6510	3.06481	5923	2.9447	6199	3.20216	5979	3.21623	3569	2.24885	4227	2.64197	4358	2.81654	3485	2.26882	3036	2.21322	2725	2.15292	2385	2.26122
	Other occupations not classified as EGP scheme (e.g., security workers)	108	0.0493207	113	0.0517006	170	0.0800335	334	0.166053	442	0.22832	758	0.407744	374	0.23566	148	0.0925035	120	0.077555	125	0.0813781	136	0.0991427	165	0.130361	138	0.130838
	Unknown	1309	0.597785	3013	1.37853	2051	0.965581	1942	0.965492	2624	1.35546	2860	1.53845	2539	1.59984	3660	2.28759	4175	2.69827	3978	2.58978	4034	2.94075	4421	3.49287	3905	3.70233
	Non-employee	106850	48.7955	102407	46.854	97105	45.7156	94597	47.0302	86447	44.6551	78736	42.3537	93410	58.8584	84759	52.9764	56558	36.5529	54612	35.5538	43529	31.7322	35697	28.2029	27934	26.4843
Educational level (aged 25-64 years)
	Low (ISCED: 1, 2)	N/A		N/A		N/A		N/A		N/A		N/A		N/A		N/A		10741	6.94181	8517	5.54478	5343	3.895	3815	3.01409	2741	2.59874
	Middle (ISCED: 3, 4)																	85419	55.2056	83180	54.1522	70019	51.0432	62433	49.3261	50783	48.1474
	High (ISCED: 5-8)																	43552	28.1473	46231	30.0975	43611	31.792	42934	33.9206	38086	36.1094
	Unknown																	15017	9.70536	15676	10.2055	18203	13.2698	17390	13.7392	13864	13.1445
Educational level (aged 65-94 years)
	Low (ISCED: 1, 2)	N/A		N/A		N/A		N/A		N/A		N/A		N/A		N/A		32197	42.1659	30884	37.1238	26775	30.8827	22062	25.8673	17487	21.4683
	Middle (ISCED: 3, 4)																	29959	39.2349	35363	42.5077	38090	43.9336	39231	45.9977	37671	46.2476
	High (ISCED: 5-8)																	3498	4.58105	4843	5.82147	6121	7.06006	7590	8.89915	9453	11.6052
	Unknown																	10704	14.0182	12102	14.5471	15713	18.1236	16406	19.2358	16844	20.6789
*Number of survey participants who reported diabetes care use (“Are you currently visiting a hospital or clinic?”)
EGP scheme: Erikson-Goldthorpe-Portocarero scheme, ISCED: International Standard Classification of Education

## Sheet: eTable 2
eTable 2. Factors associated with self-reported diabetes care use in Japan, 2010–2022, estimated by survey-weighted Poisson regression models fit separately in each survey wave, with robust variance clustered at the prefecture level
Characteristics		2010	2013	2016	2019	2022
		Prevalence ratios (95% CI)	Prevalence ratios (95% CI)	Prevalence ratios (95% CI)	Prevalence ratios (95% CI)	Prevalence ratios (95% CI)
Age
	25–34 years	Reference	Reference	Reference	Reference	Reference
	35–44 years	3.27 (2.78–3.85)	3.22 (2.64–3.93)	3.24 (2.54–4.13)	2.91 (2.19–3.88)	3.00 (2.30–3.92)
	45–54 years	10.35 (8.73–12.27)	9.45 (7.81–11.44)	8.32 (6.64–10.43)	7.31 (5.56–9.61)	7.31 (5.54–9.65)
	55–64 years	22.01 (18.49–26.19)	18.82 (15.58–22.73)	17.78 (14.80–21.35)	14.96 (11.25–19.88)	13.51 (10.57–17.26)
	65–74 years	27.93 (23.58–33.08)	23.79 (19.63–28.83)	23.85 (19.06–29.85)	20.49 (15.19–27.64)	18.63 (14.94–23.24)
	75–84 years	27.32 (22.72–32.87)	22.70 (18.82–27.38)	22.80 (18.13–28.67)	18.57 (13.85–24.91)	18.97 (15.49–23.24)
	85–94 years	21.43 (17.46–26.31)	17.50 (14.71–20.81)	17.60 (13.73–22.55)	15.48 (11.65–20.55)	15.59 (11.97–20.30)
Sex
	Women	Reference	Reference	Reference	Reference	Reference
	Men	1.89 (1.80–1.99)	1.89 (1.82–1.97)	1.87 (1.83–1.91)	1.91 (1.84–1.98)	1.93 (1.85–2.01)
Hypertension
	No	Reference	Reference	Reference	Reference	Reference
	Yes	1.80 (1.71–1.90)	1.83 (1.76–1.90)	1.84 (1.78–1.91)	1.78 (1.70–1.87)	1.79 (1.74–1.84)
Smoking
	No	Reference	Reference	Reference	Reference	Reference
	Yes	1.08 (1.02–1.15)	1.11 (1.04–1.19)	1.05 (1.00–1.09)	1.09 (1.04–1.14)	1.08 (1.04–1.12)
Depression
	No	Reference	Reference	Reference	Reference	Reference
	Yes	1.59 (1.40–1.81)	1.62 (1.44–1.81)	1.31 (1.19–1.44)	1.62 (1.42–1.85)	1.46 (1.33–1.60)
Alcohol
	No	Reference	Reference	Reference	Reference	Reference
	Yes	NA	0.72 (0.68–0.75)	0.74 (0.70–0.78)	0.77 (0.74–0.81)	0.74 (0.71–0.78)
Health screening
	No	Reference	Reference	Reference	Reference	Reference
	Yes	0.88 (0.85–0.92)	0.89 (0.87–0.92)	0.86 (0.85–0.88)	0.83 (0.80–0.86)	0.87 (0.84–0.91)
Educational level
	High (ISCED: 5-8)	Reference	Reference	Reference	Reference	Reference
	Middle (ISCED: 3, 4)	1.11 (1.06–1.16)	1.19 (1.13–1.26)	1.17 (1.11–1.24)	1.19 (1.13–1.25)	1.18 (1.14–1.23)
	Low (ISCED: 1, 2)	1.20 (1.14–1.26)	1.26 (1.16–1.38)	1.28 (1.20–1.36)	1.28 (1.20–1.37)	1.26 (1.16–1.36)
Occupational class
	Upper non-manual workers (I+II)	Reference	Reference	Reference	Reference	Reference
	Lower non-manual workers (III)	0.94 (0.88–1.01)	0.94 (0.86–1.03)	0.93 (0.86–0.99)	1.02 (0.92–1.14)	0.93 (0.87–0.99)
	Manual workers (V+VI+VIIa)	0.78 (0.72–0.85)	0.91 (0.83–0.99)	0.91 (0.84–1.00)	0.97 (0.87–1.09)	0.90 (0.79–1.02)
	Self-employed (IVa+b)	1.01 (0.92–1.11)	1.14 (1.05–1.23)	0.99 (0.91–1.08)	1.01 (0.94–1.08)	1.03 (0.93–1.15)
	Farmers (IVc+VIIb)	0.83 (0.73–0.93)	0.83 (0.76–0.91)	0.89 (0.81–0.98)	0.95 (0.84–1.08)	0.91 (0.79–1.04)
	Other occupations not classified as EGP	1.13 (0.90–1.43)	0.98 (0.77–1.24)	1.16 (0.97–1.38)	1.13 (0.94–1.35)	1.17 (0.96–1.44)
	Unknown	0.97 (0.80–1.17)	1.04 (0.80–1.36)	0.99 (0.86–1.12)	1.03 (0.88–1.21)	0.96 (0.85–1.09)
	Non-employee	1.22 (1.13–1.31)	1.22 (1.14–1.31)	1.16 (1.08–1.24)	1.22 (1.10–1.35)	1.15 (1.07–1.24)
EGP scheme: Erikson-Goldthorpe-Portocarero scheme
ISCED: International Standard Classification of Education
Footnote:
1. Respondents with missing values in any model covariate were excluded from complete-case analyses.
2. Alcohol consumption was not included in the 2010 CSLC health module.
3. To ensure comparability of estimates across waves, this table uses a harmonised covariate set: age, sex, hypertension, depression, smoking, alcohol consumption (2013 onward), health-screening participation, education, and occupational class. Marital status, household composition, and health insurance type which are included in the 2022 primary model (Table 2) were omitted here because they wer…
4. Analytic sample sizes per wave under complete-case deletion with the harmonised covariate set: 2010, n = 345,927; 2013, n = 390,696; 2016, n = 356,573; 2019, n = 335,695; 2022, n = 295,680. The 2022 wave-by-wave sample is slightly larger than the corresponding primary-model sample (n = 293,718; Table 2) because the harmonised covariate set used here omits marital status, household composition,…

## Sheet: eTable 3
eTable 3. Pooled survey-weighted Poisson regression of self-reported diabetes care use on age, survey year, sex, and year × sex interaction, Comprehensive Survey of Living Conditions, Japan, 1986–2022
Characteristics	exp(β)	95% CI	P value
Age group (5-year bands)
20–24 years	1	Reference
25–29 years	1.64	1.46–1.86	<0.001
30–34 years	2.8	2.40–3.27	<0.001
35–39 years	5.36	4.59–6.28	<0.001
40–44 years	9.73	8.43–11.24	<0.001
45–49 years	17	14.68–19.68	<0.001
50–54 years	29.34	25.19–34.18	<0.001
55–59 years	44.46	38.44–51.42	<0.001
60–64 years	59.88	51.61–69.48	<0.001
65–69 years	75.42	64.06–88.78	<0.001
70–74 years	84.88	72.33–99.59	<0.001
75–79 years	86.24	74.12–100.36	<0.001
80–84 years	80.2	67.83–94.82	<0.001
85–89 years	71.66	60.61–84.72	<0.001
90–94 years	59.92	49.97–71.85	<0.001
Survey year (per year, centred on 1986; women as reference)
Year (per year)	1.026	1.024–1.028	<0.001
Sex (at 1986)
Women	1	Reference
Men	1.42	1.37–1.48	<0.001
Year × Sex interaction
Year × Men	1.0072	1.0062–1.0083	<0.001
CI: confidence interval. exp(β): exponentiated regression coefficient, interpretable as a multiplicative prevalence ratio for each covariate level compared with its reference category.
Footnotes
1. Model: survey-weighted Poisson regression with a log link and robust variance, clustered at the prefecture level. Fitted to pooled individual-level data from all 13 CSLC waves (1986–2022), adults aged 20–94 years, with complete data on age, sex, prefecture, and the diabetes outcome. Analytic n = 6,430,635 respondent-waves.
2. Age is modelled in 5-year bands (20–24 as reference). Note that the reference age band differs from that used in the 2022 primary multivariable model (Table 2, reference 25–34 years); this broader 20–94 age range matches the scope of the long-term trend analysis shown in Figure 1. Age coefficients in this table are therefore larger in magnitude than those in Table 2.
3. Survey year is modelled as a continuous variable centred on 1986 (year_centred = calendar year − 1986). The exp(β) of 1.026 for 'Year (per year)' represents the annual multiplicative change in the age-adjusted prevalence of self-reported diabetes care use among women (the reference sex).
4. The 'Sex (Men)' main effect of 1.42 represents the men-to-women prevalence ratio at 1986 (i.e., year_centred = 0), adjusted for 5-year age categories.
5. The Year × Men interaction term (highlighted) is the formal test of whether the sex disparity in self-reported diabetes care use widened over the study period. The estimate of exp(β) = 1.0072 per year corresponds to a ~7.4% relative increase in the men-to-women prevalence ratio per decade (exp(0.0072 × 10) = 1.074). Over the full 1986–2022 span, the men-to-women prevalence ratio rose from appr…
6. The intercept represents the predicted log-prevalence of self-reported diabetes care use among 20–24-year-old women in 1986 and is included in the model for completeness; it is not a substantive parameter of interest.

## Sheet: eTable 4
eTable 4. Factors associated with self-reported diabetes care use in Japan, 2022, estimated by mixed-effects logistic regression (sensitivity analysis)
Characteristics		Odds ratio	95% CI			P value
Age
	25–34 years	1	Reference
	35–44 years	2.95	2.49	-	3.51	<0.001
	45–54 years	7.21	6.14	-	8.47	<0.001
	55–64 years	14.64	12.49	-	17.15	<0.001
	65–74 years	21.02	17.91	-	24.68	<0.001
	75–84 years	17.11	14.05	-	20.84	<0.001
	85–94 years	12.38	10.11	-	15.16	<0.001
Sex
	Women	1	Reference
	Men	2.07	2	-	2.14	<0.001
Marital status
	Married	1	Reference
	Single	1.22	1.15	-	1.29	<0.001
	Widowed	1.09	1.03	-	1.14	<0.001
	Divorced	1.03	0.96	-	1.1	0.42
Household
	More than one	1	Reference
	Living alone	0.93	0.88	-	0.97	<0.001
Health insurance
	Employees’ Health Insurance	1	Reference
	National Health Insurance	1.01	0.97	-	1.06	0.581
	Medical Care System for the Elderly Aged 75 and Over	1.32	1.17	-	1.49	<0.001
	Others	1.52	1.35	-	1.72	<0.001
Hypertension
	No	1	Reference
	Yes	2	1.94	-	2.06	<0.001
Depression
	No	1	Reference
	Yes	1.41	1.3	-	1.54	<0.001
Smoking
	No	1	Reference
	Yes	1.07	1.03	-	1.11	<0.001
Alcohol
	No	1	Reference
	Yes	0.72	0.69	-	0.76	<0.001
Health screening
	No	1	Reference
	Yes	0.87	0.84	-	0.9	<0.001
Educational level
	High (ISCED: 5-8)	1	Reference
	Middle (ISCED: 3, 4)	1.17	1.13	-	1.21	<0.001
	Low (ISCED: 1, 2)	1.19	1.14	-	1.25	<0.001
Occupational class
	Upper non-manual workers (I+II)	1	Reference
	Lower non-manual workers (III)	0.95	0.89	-	1.01	0.078
	Manual workers (V+VI+VIIa)	1	0.92	-	1.09	0.989
	Self-employed (IVa+b)	0.85	0.78	-	0.93	0.001
	Farmers (IVc+VIIb)	0.87	0.81	-	0.93	<0.001
	Other occupations not classified as EGP	0.95	0.86	-	1.05	0.34
	Unknown	1.15	0.98	-	1.35	0.12
	Non-employee	1.14	1.07	-	1.2	<0.001
EGP scheme: Erikson-Goldthorpe-Portocarero scheme
ISCED: International Standard Classification of Education

## Sheet: eTable 5
eTable 5. Sensitivity analysis for the educational gradient in self-reported diabetes care use: comparison of the primary multivariable Poisson regression (complete-case) with a model retaining "Unknown" as an explicit category for educational level, CSLC 2022
Educational level	Primary model (complete-case)	Sensitivity model (Unknown retained)
High (ISCED: 5-8)	1	1
Middle (ISCED: 3, 4)	1.17 (1.13–1.22)	1.18 (1.14–1.23)
Low (ISCED: 1, 2)	1.22 (1.13–1.32)	1.26 (1.16–1.36)
ISCED: International Standard Classification of Education
Footnote: Models used survey-weighted modified Poisson regression (prefecture-level clustering) on 2022 CSLC data to evaluate self-reported diabetes care. Both adjusted for age, sex, marital status, living arrangement, insurance, hypertension, depression, smoking, alcohol use, health screening, and occupation. The primary model used complete cases (n = 293,718). The sensitivity model included an …
